# Supplementary material for: Association between anthropometric measures and abdominal wall thickness in patients with obesity: A cross-sectional CT study
Source: PLoS One. 2026 Jul 30;21(7):e0354274. doi: 10.1371/journal.pone.0354274 (PMC13423046; doi:10.1371/journal.pone.0354274)
Supplement: S1 Dataset — (XLSX) [file pone.0354274.s001.xlsx]

## Sheet: Sheet1
Participant_ID	Sex (1 = male, 0 = female)	Weight (kg)	Height (cm)	BMI	Neck circumference (cm)	Mid-upper arm circumference (cm)	Waist circumference (cm)	AWT_RUQ	AWT_EPI	AWT_LUQ	AWT_RMQ	AWT_UMB	AWT_LMQ	AWT_RLQ	AWT_SUP	AWT_LLQ
1	1	92	168	32.6	48	38	111	36	34	35	34	24	29	49	32	45
2	0	102	159	40.3	42	50	118	44	32	44	52	35	49	64	50	63
3	0	74	148	33.7	36	33	110	39	37	37	36	19	37	51	46	47
4	1	100	166	36.2	46	34	114	39	51	51	41	31	46	48	46	48
5	1	89	171	30.4	41	31	109	28	18	31	37	18	35	46	36	40
6	1	101	170	34.9	35	27	100	37	20	35	46	38	48	52	42	49
7	0	74	155	30.8	38	35	88	34	26	33	43	44	42	48	54	44
8	0	83	160	32.4	37	31	105	42	29	39	36	19	33	41	37	38
9	1	90	170	31.1	42	30	104	27	23	35	49	20	47	49	35	40
10	1	85	163	32	42	33	103	31	25	28	35	22	33	47	51	48
11	0	100	145	47.5	39	40	135	39	26	41	50	23	45	55	42	46
12	1	93	176	30	43	31	95	32	28	33	27	14	28	31	29	29
13	0	85	156	34.9	39	34	99	40	40	34	47	27	43	51	59	50
14	1	120	180	37	45	35	123	51	39	49	62	43	60	63	63	60
15	0	73	154	30.7	36	32	110	32	40	31	37	33	36	43	37	41
16	0	93	170	32.2	38	38	98	42	39	42	50	28	45	46	49	45
17	1	88	167	31.6	39	30	102	29	28	28	31	17	31	40	37	39
18	0	73	153	31.2	37	38	111	46	42	40	49	29	48	55	52	52
19	1	85	167	30.5	39	29	88	34	28	31	29	12	29	29	37	28
20	1	89	170	30.8	45	30	108	29	33	35	40	22	40	44	42	47
21	1	87	168	30.8	42	32	104	35	32	30	36	21	38	32	41	33
22	1	95	175	31	42	35	99	29	31	33	38	25	37	42	42	42
23	1	76	158	30.4	39	33	114	27	26	33	31	21	26	35	28	35
24	0	75	150	33.3	38	34	96	32	39	33	38	26	38	38	30	33
25	1	86	162	32.8	43	31	116	38	41	36	37	30	40	37	40	39
26	1	83	153	35.5	41	35	134	50	52	50	24	24	22	33	36	34
27	1	70	145	33.3	36	30	90	32	35	37	41	25	39	40	40	40
28	0	90	160	35.2	42	42	117	32	42	31	39	13	37	49	43	51
29	0	103	163	38.8	44	40	109	42	39	36	45	29	45	59	44	46
30	1	80	162	30.5	47	35	105	29	13	31	41	21	39	45	31	42
31	0	95	150	43.5	46	44	114	54	51	59	48	32	48	59	58	56
32	0	86	160	33.6	37	41	116	42	47	55	54	32	55	60	63	61
33	0	75	152	32.5	35	33	105	40	50	43	39	20	38	42	40	43
34	1	110	165	40.4	45	33	117	43	40	42	45	23	43	57	42	45
35	0	79	150	35.1	37	33	104	46	42	47	48	27	42	53	33	49
36	1	81	160	31.6	50	34	118	28	32	27	42	21	41	50	31	49
37	0	78	160	30.5	40	43	122	37	39	36	38	23	45	45	45	49
38	0	81	162	30.9	37	33	105	36	42	41	47	18	39	28	25	28
38	1	84	165	30.9	39	31	105	41	33	34	27	15	25	39	29	35
40	1	95	175	31	40	33	104	33	23	35	31	17	29	27	29	30
41	1	101	180	31.2	40	32	98	31	36	36	52	31	52	56	43	50
42	0	76	152	32.9	38	32	105	36	23	27	47	30	42	54	54	46
43	0	73	150	32.4	33	31	99	34	22	39	46	21	44	39	43	40
44	0	73	153	31.2	36	36	98	40	37	44	49	26	46	49	32	47
45	0	75	150	33.3	39	40	128	43	31	36	39	32	38	50	47	47
46	0	91	167	32.6	44	38	115	38	39	44	56	22	55	63	62	58
47	1	78	158	31.2	44	30	91	26	16	30	26	15	25	25	18	21
48	0	72	153	30.8	35	31	98	29	24	29	32	22	34	35	38	35
49	0	90	165	33	37	33	99	35	29	43	42	29	40	48	54	42
50	0	71	150	31.6	38	32	98	34	27	34	51	29	50	48	46	47
51	1	105	175	34.3	45	40	119	30	19	33	45	18	43	51	20	45
52	0	80	152	34.6	36	39	102	35	29	34	30	19	26	41	33	38
53	1	98	172	33.1	43	37	113	42	26	45	52	23	49	59	50	60
54	0	102	166	37	45	39	136	43	44	42	45	32	53	51	47	53
55	0	77	150	34.2	42	41	116	44	37	44	48	23	42	42	35	42
56	0	72	150	32	39	35	114	36	28	33	38	22	32	47	46	48
57	1	89	170	30.8	42	37	107	28	18	28	31	21	36	33	29	34
58	0	87	160	34	44	38	122	39	34	39	31	16	35	41	42	46
59	0	114	168	40.4	37	44	142	48	40	38	42	48	35	76	74	56
60	1	85	165	31.2	43	31	103	30	17	30	42	17	38	38	27	39
61	1	94	174	31	43	28	119	30	17	29	45	43	45	57	59	55
62	1	82	165	30.1	44	33	120	44	27	51	59	40	61	56	49	57
63	1	95	175	31	44	33	102	34	34	41	58	38	54	48	46	46
64	0	70	150	31.1	36	30	108	44	36	38	34	28	30	54	47	47
65	1	88	169	30.8	34	43	115	36	27	36	58	22	44	60	36	52
66	0	84	150	37.3	33	34	103	35	28	34	50	26	50	41	36	46
67	0	71	153	30.3	37	33	91	33	24	38	37	22	34	33	28	38
68	1	86	164	32	42	32	110	31	14	28	27	11	23	35	27	30
69	1	158	185	46.2	48	43	134	46	31	40	61	37	59	60	58	59
70	0	90	158	36	38	45	114	51	32	35	37	17	30	29	21	27
71	0	82	160	32	40	39	104	38	24	38	41	29	42	37	42	41
72	0	78	156	32	39	37	116	37	32	35	34	20	33	49	45	43
73	0	93	163	35	39	36	106	40	31	36	40	28	41	40	40	39
74	1	95	172	32.1	42	32	112	38	25	34	41	36	43	44	47	48
75	1	127	178	40	49	38	120	45	27	46	51	30	54	55	47	57
76	1	77	145	36.6	34	33	102	39	32	41	38	24	34	41	41	37
77	0	67	148	30.6	35	31	91	29	24	25	38	26	39	31	27	32
78	0	80	155	33.3	41	31	114	42	32	39	51	37	55	55	58	56
79	0	98	150	43.6	47	44	127	67	49	51	50	32	48	59	60	49
80	0	79	155	32.9	39	37	120	39	31	37	38	22	36	42	41	38
81	1	103	165	37.8	47	42	120	42	19	39	43	16	41	52	41	43
82	0	67	148	30.6	35	33	107	30	21	29	32	18	29	35	33	34
83	1	79	156	32.5	43	31	104	34	23	35	41	30	40	38	36	43
84	0	92	160	35.9	39	42	125	43	35	41	48	37	51	55	50	58
85	0	70	150	31.1	39	37	90	23	16	23	29	22	30	39	31	40
86	1	85	160	33.2	40	36	120	28	16	23	39	13	40	56	28	52
87	1	92	165	33.8	48	46	105	30	23	32	46	25	46	48	41	55
88	1	115	190	31.9	45	36	118	36	18	37	49	21	47	47	31	42
89	1	103	174	34	42	40	114	45	34	47	32	17	34	45	34	47
90	1	89	167	31.9	39	32	97	39	22	35	33	16	36	33	25	35
91	0	74	150	32.9	38	37	112	36	28	46	51	22	54	51	46	56
92	0	94	168	33.3	39	36	104	38	29	40	52	31	48	46	44	45
93	1	81	163	30.5	38	31	116	39	18	39	22	6	21	22	15	24
94	1	86	168	30.5	38	31	109	27	15	29	25	13	34	37	39	39
95	1	112	170	38.8	43	42	124	41	25	44	47	20	47	52	43	54
96	1	93	170	32.2	42	38	102	32	17	31	34	16	36	37	32	43
97	1	110	170	38	41	38	117	31	25	31	75	48	59	76	63	66
98	0	75	150	33.3	39	40	116	44	30	42	54	31	52	50	48	60
99	1	98	165	36	42	34	118	29	21	32	37	25	38	42	43	45
100	0	81	150	36	33	33	99	39	31	41	48	29	50	58	51	62
101	1	90	170	31.1	45	34	100	33	13	32	35	13	39	32	20	30
102	0	81	159	32	39	38	107	43	36	40	45	39	47	43	39	40
103	0	76	148	34.7	41	41	110	43	36	37	59	34	53	60	52	54
104	0	70	150	31.1	38	40	104	32	29	33	29	20	30	37	35	41
105	1	87	160	34	39	35	102	27	15	27	42	23	40	40	21	36
